# Supplementary material for: Generating a Full Cycle of Alternative Current Using a Triboelectric Nanogenerator for Energy Harvesting
Source: Micromachines (Basel). 2024 Dec 25;16(1):11. doi: 10.3390/mi16010011 (PMC11767832; doi:10.3390/mi16010011)
Supplement: Supplementary file 1 [file micromachines-16-00011-s001.zip]

Archive with 3 entries (3 files):
- micromachines-3317068.pdf
- Video S1.The DHLR-TENG operated by the motor stepper..mp4
- Video S2.The red commercial LEDs lit up continuously by DHLR-TENG..mp4
